# Supplementary material for: A Temperature-Ultraviolet-Responsive Fluorescent Anti-Counterfeiting Hydrogel
Source: Gels. 2026 Jul 16;12(7):634. doi: 10.3390/gels12070634 (PMC13408535; doi:10.3390/gels12070634)
Supplement: Supplementary file 1 [file gels-12-00634-s001.zip]

Archive with 1 entries (1 files):
- gels-4384486-supplementary.pdf
